# Supplementary material for: Dandy-Walker malformation and Wisconsin syndrome: novel cases add further insight into the genotype-phenotype correlations of 3q23q25 deletions
Source: Orphanet J Rare Dis. 2013 May 16;8:75. doi: 10.1186/1750-1172-8-75 (PMC3667004; doi:10.1186/1750-1172-8-75)
Supplement: Additional file 1: Table S1 — Detailed clinical features in WS versus non-WS patients with 3q deletions. This table includes only published patients with pure deletions encompassing 3q24 and/or 3q25, with available clinical descriptions and/or pictures. Data from 12 WS and 15 non-WS patients are listed in two separate spreadsheets. [file 1750-1172-8-75-S1.xlsx]

## Sheet: WS patients
Additional Table 1. Detailed clinical features in WS versus non-WS patients with 3q deletions
References	present paper	present paper	Tohyama et al, 2010 (ref 9)	Grinberg et al, 2004 / Sudha et al, 2001 (refs 6,26)	Willemsen et al, 2011 (ref 24)	Willemsen et al, 2011 (ref 24)	Willemsen et al, 2011 / Ko et al, 2003 (refs 24, 23)	Moortgat et al, 2011 (ref 25)	Franceschini et al, 1983 (ref 28)	Robin et al, 1993 (ref 27)	Slavotinek et al, 1997 (ref 29)	Cohen, 2000 (ref 22)
Patient number	CCM067	CCM095	single case report	LR01-325/single case report	patient 1	patient 2	patient 3/single case report	single case report	single case report	single case report	single case report	single case report
Deletion 3q (* molecularly defined)	3q22.3q25.31*	3q23q26.1*	3q23q25.31 *	q24q25.33*	3q24.3q25.33*	q25.1q25.32*	q24q26.1*	3q25.1q25.32*	q23q26	q25.1q26.1	q25	NR
Gender	F	F	F	F	F	M	M	F	F	F	M
Core gestaltic fetaures of WS
Coarse facies	+	+	+	+	+	+	+	+	+	+	+	+
Bushy eyebrows (with synophrys)	+ (w syn)	+/-	+ (w syn)	+ (w syn)	+	+	+ (w syn)	+ (w syn)	+ (w syn)	+ (w syn)	+/- (syn?)	+
High arched or upsweeping eyebrows	+	+	+	+	+	+	+	+	+/-	+	+	+
Prominent or wide triangular nasal tip	+	+	+	+	+	+	+	+	+	+	+	+
Full/Everted lower lip	+	+	+	-	+	+	+	+	+	+	+	+
Additional craniofacial anomalies
BPE	+	-	-	-	-	-	-	-	-	-	-	-
Up/Downslanted palpebral fissures	up	-	up	down	up	-	up	down	-	slightly down	slightly up	up
Large mouth	+ (with macroglossia)	-	+ (with macroglossia)	open	+ (with macroglossia)	+	+	+	+	+	- (open asymmetric)	- (open)
External ear anomalies	posteriorly rotated	low set, floppy	NR	anteverted, low set, over folded helices	large	-	large, posteriorly angulated	anteverted, low set, dysmorphic	NR	prominent lobes, with creases	prominent, simple, low set	microtia, hypoplastic helix
Philtrum	short, simplified	simplified	short	long, smooth	short, smooth	short	short, smooth	long, smooth	-	short	-	smooth
Micrognathia	-	mild	-	-	NR	-	NR	-	-	small jaw	-	-
Other	broad neck	frontal bossing	epicanthic folds	macrocephaly, frontal bossing, mid facial hypoplasia, short palpebral fissures	microcephaly, brachycephaly, mid facial hypoplasia, broad and short neck		hypertelorism, epicanthus, crowded teeth, low posterior airline	ptosis and epicanthic folds, head circumference at 3rd centile		epicanthic folds, prominent alveolar ridge, short neck	epicanthic folds, low posterior hairline, short neck	craniosynostosis, sloping forehead
Development
Intrauterine growth retardation	-	-	-	-	-	-	-	-	NR	-	-	NR
Postnatal growth retardation / short stature	+	-	-	+	+	-	-	-	+	-	-	NR
Developmental delay (DD) / intellectual disability (ID)	severe ID	severe ID	severe DD	global DD	moderate to severe ID	mild ID	moderate ID	+	severe ID	DD	+ (severe speech delay)	ID
Skeletal defects
Digital anomalies	+	+	NR	+	+	+	+	+	+	NR	+	+
- short metatarsus / other brachydactyly	right short IV metatarsus	bilateral short IV metatarsals, hand brachydactyly	NR	NR	NR	NR	bilateral short IV metatarsals	NR	brachydactyly	NR	NR	short IV metatarsus
- other digital anomalies	broad halluces, sandal gap	broad halluces	NR	small hands	clinodactily	tapering fingers	NR	clinodactily	NR	NR	long I and II toes, large hands and feet	NR
Foot deformity	-	club feet	NR	NR	flat feet, hallux valgus	NR	NR	NR	NR	NR	flat feet	NR
Scoliosis	+	+	+	NR	NR	NR	NR	NR	+	-	NR	NR
Pectus carinatum/excavatum	-	excavatum	NR	NR	NR	NR	NR	carinatum	NR	-	carinatum	NR
Other clinical features
Joint anomalies	-	-	hip dislocation	NR	-	mobile, hyperextensible	-	NR	NR	NR	hyperextensible large joints; thickened interphalangeal	NR
Skin pigmentation anomalies	axillary freckles	-	NR	NR	hypopigmented spots	hypopigmented patch	NR	NR	multiple pigmented nevi	NR	NR	NR
Hirsutism	-	-	NR	NR	localized	NR	NR	generalized	NR	+	NR	NR
Cardiac anomalies	-	-	NR	valve prolapse & rigurgitation	-	-	-	-	NR	-	-	NR
Umbilical ernia	+	+	NR	+	NR	NR	NR	-	NR	NR	NR	NR
Inguinal ernia	-	+	NR	NR	NR	NR	NR	-	NR	NR	NR	NR
Hypogonadism	-	-	NR	NR	+	-	+	NR	NR	NR	NR	NR
Genital anomalies	-	-	NR	NR	-	-	hypoplastic uterus	NR	NR	-	small penis, undescended testes	NR
Dandy-Walker malformation §	+	+	+	+	§	§	§	-	§	§	§	NR
Other brain anomalies §	large LV, thin CC, pons hypoplasia	large LV, thin CC, pons hypoplasia	large LV	large LV	§	§	§	-	§	§	§	NR
Hearing loss	-	-	NR	NR	mixed	-	-	-	+	-	NR	NR
Ocular problems	-	-	NR	NR	refraction error	myopia	-	-	NR	optic nerve hypoplasia	corneal scar (self injury)	NR
Cleft palate	-	-	NR	NR	NR	NR	NR	NR	NR	NR	NR	NR
Larynx defects	-	-	NR	NR	NR	NR	NR	NR	NR	-	NR	NR
Feeding difficulties	-	-	+	NR	NR	+	+	NR	NR	NR	limited at first 48 hours of life	NR
Other	hypoplastic nipples	precocious puberty	sacral dimple, occult spina bifida			areas of alopecia, accessory nipples	accessory nipple
This table includes only published patients with pure deletions encompassing 3q24 and/or 3q25, with available clinical descriptions and/or pictures.
Data from 12 WS and 15 non-WS patients are listed in two separate spreadsheets.
NR = not reported; BPE = blepharophimosis, ptosis, epicanthus inversus; VSD = ventricular septal defect; ASD = atrial septal defect; PDA = patent ductus arteriosus;
LV = lateral ventricles; CC = corpus callosum; § brain imaging not reported
# photographs not available, dysmorphological description based only on reported clinical data; ° dysmorphologic evaluation based on pictures taken in neonatal age

## Sheet: non WS patients
Additional Table 1. Detailed clinical features in WS versus non-WS patients with 3q deletions
Reference	De Ru et al, 2005 (ref 30)	Williamson et al, 1981 (ref 31)	Chandler et al, 1997 (ref 32)	Warburg et al, 1995 (ref 33)	Costa et al, 1998 (ref 34)	Costa et al, 1998 (ref 34)	Martsolf et al, 1983 (ref 35)	Alvarado et al, 1987 (ref 36)	Al-Awadi et al, 1986 (ref 37)	Weber et al, 2011 (ref 12)	Lim et al, 2011 (ref 7)	Ramieri et al, 2011 (ref 8)	Zweier et al, 2005 (ref 16)	Rea et al, 2010 (ref 17)	Brett et al, 2013 (ref 18)
Patient number	single case report	propositus (IV:2)	single case report	Case 2 (120973)	Case 1 °	Case 2	single case report °	single case report °	single case report #	HD24 #	single case report	single case report	single case report #	single case report °	single case report #
Deletion 3q (* molecularly defined)	q23q24	q22.1q24	q23q25	q22q24	q22.2q25.1	q22.2q24	q23q25	q23q25	q23q25	q22.3q25.1*	q22.3-q25.2*	q22.1p25.1*	q24q25.1*	q23q25.1*	q22.1q24*
Gender	M	M	F	M	M	M	F	F	M	M	M	M	M	F	M
Core gestaltic fetaures of WS
Coarse facies	-	-	-	-	-	-	-	-	NR	NR	-	-	NR	-	NR
Bushy eyebrows (with synophrys)	-	-	-	+	-	-	+	+	NR	NR	-	+/-	NR	-	NR
High arched or upsweeping eyebrows	-	+/-	-	-	-	-	+/-	-	NR	NR	-	-	NR	+/-	NR
Prominent or wide triangular nasal tip	-	-	-	-	+	-	+	+	NR	NR	-	-	NR	-	NR
Full/Everted lower lip	+/-	-	+	+	-	+	-	-	NR	NR	+	+/-	NR	+/-	NR
Additional craniofacial anomalies
BPE	+	+	+	+	+	+	+	+	+	reported BP	+	+	NR	+	reported BP
Up/Downslanted palpebral fissures	-	-	down	slightly down	-	-	-	-	up	NR	-	-	NR	-	NR
Large mouth	-	- (open)	-	-	-	-	-	-	NR	NR	-	+	NR	-	NR
External ear anomalies	slightly anteverted, thick lobes	flat left helix, cupped right auricle, prominent antihelices, small lobes	asymmetry	lowset, posteriorly rotated	NR	overfolded helix	asymmetric	posteriourly angulated, prominent antihelices, large lobes	large, prominent, low set	NR	low set	large, low set	low set, posteriorly rotated	low-set, asymmetric small	prominent lobes
Philtrum	long, simplified	long, smooth	smooth	smooth	flat	long	short	long	NR	NR	smooth	prominent columella	NR	long, smooth	NR
Micrognathia/small chin	NR	NR	mild	+	+	+	+	+	NR	+	-	+	NR	+	+
Other	microcephaly		high forehead	skull defects	microcephaly		microcephaly, scaphocephaly, skull defects, high forehead, epicanthus, short neck, low posterior airline	microcephaly, thick alveolar ridge, short neck	microbrachycephaly, flat occiput, depressed supraorbital ridges	microcephaly		short neck, pterigium, brachycefaly	high broad forehead	short neck, microcephaly	craniosynostosis, microcephaly
Development
Intrauterine growth retardation	-	+	-	+	+	-	+	+	+	+	+	+	-	-	+
Postnatal growth retardation / short stature	+	+/-	-	+	+	-	+	+	+	NR	-	-	+	+	+
Developmental delay (DD) / intellectual disability (ID)	mild ID	severe ID	DD	moderate DD	severe DD	DD (language)	DD	DD	DD	ID	global DD	DD	mild DD	DD	global DD
Skeletal defects
Digital anomalies	-	+	NR	+	NR	NR	-	-	+	NR	NR	+	+	+	NR
- short metatarsus / other brachydactyly	-	brachycamptodactylous thumbs	NR	NR	NR	NR	-	-	+	NR	NR	NR	NR	NR	NR
- other digital anomalies	-	broad thumbs; cutaneous syndactyly II-III toes	NR	short upper extremities, ulnar deviation II fingers, overriding II/III toes	NR	NR	-	-	tapering fingers	NR	NR	clinodactyly, overlapping II/III fingers and toes	cutaneous syndactyly II/III toes	sandal gap, broad hands	NR
Foot deformity	-	club feet	NR	bilateral hallux valgus	mild metatarsus adducts	metatarsus adductus	NR	bilateral club feet	bilateral club feet	clubfeet	NR	NR	NR	club feet	rocker bottom feet
Scoliosis	-	NR	NR	NR	NR	NR	NR	NR	NR	NR	NR	NR	NR	NR	NR
Pectus carinatum/excavatum	NR	carinatum	NR	NR	NR	NR	-	NR	NR	NR	NR	NR	NR	NR	NR
Other clinical features
Joint anomalies	-	contractures	camptodactily at birth	reduced mobility hips and knees	NR	NR	limited hip, knee, elbow movements	limites shoulders and hip movements	limited interphalangeal movemets	multiple joint contractures	NR	arthrogryposis	limited elbow extension	bilateral hip dysplasia	camptodactyly
Skin pigmentation anomalies	NR	NR	NR	NR	cutis marmorata	NR	NR	NR	NR	NR	NR	NR	NR	NR	NR
Hirsutism	NR	NR	NR	NR	NR	NR	NR	NR	NR	NR		+	NR	NR	NR
Cardiac anomalies	NR	NR	NR	VSD	bicuspid aortic valve	NR	VSD	VSD	VSD	NR	-	ASD	NR	truncus arteriosus	VSD, PDA
Umbilical ernia	NR	NR	NR	NR	+	+	+	NR	NR	NR	NR	NR	persistent ductus omphaloentericus	NR	NR
Inguinal ernia	NR	NR	NR	NR	+	NR	NR	NR	NR	NR	NR	+	+	NR	+
Hypogonadism	NR	NR	NR	NR	NR	NR	NR	NR	NR	NR	NR	NR	NR	NR	NR
Genital anomalies	NR	cryptorchidism	NR	NR	hypospadias with mild chordee	NR	-	large clitoris	-	NR	NR	NR	NR	NR	NR
Dandy-Walker malformation §	§	§	§	§	-	§	§	-	§	hypoplastic cerebellum	+	+	-	-	-
Other brain anomalies §	§	§	§	§	atrophy, large LV and basal cisterns	§	§	-	§	hydrocephaly	NR	-	large LV	large LV	large LV
Hearing loss	NR	NR	NR	-	NR	NR	NR	NR	NR	NR	-	NR	NR	NR	NR
Ocular problems	refraction error, strabismus	NR	NR	abortive left iris coloboma	NR	NR	NR	microphtalmia	optic atrophy	NR	-	microphtalmia, retinal hemorrhages	NR	microphtalmia	microphtalmia, impaired visual acuity
Cleft palate	NR	NR	NR	bifid uvula	NR	NR	+	-	NR	NR	NR	soft	NR	NR	midline cleft
Larynx defects	NR	NR	small, obstructive sleep apnoea	NR	NR	+	NR	NR	NR	NR	presumed laryngomalacia	small larynx, laryngeal incompetence	intermitted stridor	NR	NR
Feeding difficulties	NR	NR	profound feeding and swallowing difficulties, PEG	NR	NR	NR	NR	NR	NR	NR	+	+	NR	+	NR
Other				bowed femora						dysplastic kidney, ureteral stenosis		gastroesophageal reflux	atypical single transverse palmar crease, torticollis		monolateral kidney agenesis
This table includes only published patients with pure deletions encompassing 3q24 and/or 3q25, with available clinical descriptions and/or pictures.
Data from 12 WS and 15 non-WS patients are listed in two separate spreadsheets.
NR = not reported; BPE = blepharophimosis, ptosis, epicanthus inversus; VSD = ventricular septal defect; ASD = atrial septal defect; PDA = patent ductus arteriosus;
LV = lateral ventricles; CC = corpus callosum; § brain imaging not reported
# photographs not available, dysmorphological description based only on reported clinical data; ° dysmorphologic evaluation based on pictures taken in neonatal age
